# Supplementary material for: A Single 9-Colour Flow Cytometric Method to Characterise Major Leukocyte Populations in the Rat: Validation in a Model of LPS-Induced Pulmonary Inflammation
Source: PLoS One. 2016 Jan 14;11(1):e0142520. doi: 10.1371/journal.pone.0142520 (PMC4713146; doi:10.1371/journal.pone.0142520)
Supplement: S1 Supporting Information — Data are contained in spreadsheet format according to figures. (XLSX) [file pone.0142520.s001.xlsx]

## Sheet: Figure 3
Leukocytes	Saline 3hr	LPS 3hr	Saline 24hr	LPS 24hr
	2275000	1575000	3025000	3500000
	1900000		2925000	2275000
	1875000	2525000	2275000	1650000
	1525000	1850000	1975000	2650000
	2375000	2150000		3425000
Neutrophils	Saline 3hr	LPS 3hr	Saline 24hr	LPS 24hr
	76955.8	255897	182101	132089
	126578	498328	125443	185506
	76091.6	426569	166557	127521
	160644	464604	74643.4	386686
	54320.1	165198		357250
CD43Lo M	Saline 3hr	LPS 3hr	Saline 24hr	LPS 24hr
	6159.75	11149.5	11619.2	19058.2
	2250.87	35955.3	7438.15	8648.12
	4944.35	7955.48	14115	8335.05
	7988.1	28709	32747.2	20069.8
	17090.4	35494.6		44375
CD43Hi M	Saline 3hr	LPS 3hr	Saline 24hr	LPS 24hr
	69153.4	14072.2	77428	93852.7
	24958.2	22498.3	131173	132293
	36215.8	53094.2	62936.1	40541.2
	86727.9	72576.9	111529	99569.9
	34822.6	48472.7
NK Cells	Saline 3hr	LPS 3hr	Saline 24hr	LPS 24hr
	53302.3	27819.6	64005.8	71797.9
	47599.3	73382.4	158814	91233.7
	25749.1	74107	49734.5	52902.1
	53115.6	92190.6	53441.2	72875
	57930.7	72396.4		193000
B Cells	Saline 3hr	LPS 3hr	Saline 24hr	LPS 24hr
	862365	317977	1191970	894897
	688502		861518	794692
	493600	669903	642314	480598
	414240	309983	604844	636195
	652082	745933		951875
CD3 T Cells	Saline 3hr	LPS 3hr	Saline 24hr	LPS 24hr
	1133394	903866	1352235	2157534
	933450		1547938	950514
	1175086	1184675	1220529	878866
	721003	730100	1009283	1227574
	1452280	961636		1262500
CD4 T Cells	Saline 3hr	LPS 3hr	Saline 24hr	LPS 24hr
	677408	552062	802226	1354452
	543585		888155	526990
	706336	686074	469281	465516
	400338	448702	451128	472518
	978885	651020		521875
CD8 T Cells	Saline 3hr	LPS 3hr	Saline 24hr	LPS 24hr
	333530	279549	433116	529555
	305854	807417	513634	301515
	355672	374686	388577	329036
	254270	212533	255007	419324
				422125

## Sheet: Figure 4A
Total Leukocytes	Saline 3hr	LPS 3hr	Saline 24hr	LPS 24hr
	240000	1400000	180000	1280000
	220000	1780000	220000	500000
	320000	7120000	280000	820000
	360000	5520000	340000	1120000
	260000	3880000	480000	1300000
Neutrophils BAL	Saline 3hr	LPS 3hr	Saline 24hr	LPS 24hr
	252.632	1214224	11480	36894.1
	9620.51	1349275	5971.43	36384.2
	11148.5	1659072	2735.63	305651
	22596.2	6720748	40057.9	827516
	36647.4	5312481	8681.74	988430
	155511	3766300
Neutrophil BAL %	Saline 3hr	LPS 3hr	Saline 24hr	LPS 24hr
	0.0526316	96.3768	6.37778	2.88235
	4.00854	93.2063	2.71429	7.27684
	5.06752	94.3925	0.977012	37.2745
	7.0613	96.2406	11.7817	73.8854
	10.1798	97.0696	1.8087	76.0331
	59.8119

## Sheet: Figure 4B
Total leukocytes	Saline 3hr	LPS 3hr	Saline 24hr	LPS 24hr
	9750000	25500000	14250000	48000000
	18250000	21000000	15750000	55500000
	15250000	28750000	12500000	64500000
	12500000	75000000	10500000	22500000
	8000000	23500000	7500000	20750000
	9500000	10000000
Neutrophils	Saline 3hr	LPS 3hr	Saline 24hr	LPS 24hr
	599773	11440070	789590	3583396
	967853	7955632	1671648	5930072
	1493868	10805370	832455
	661166		720820	10285710
	3787986	10733560	363848	8864078
	3839041	5566667
Neutrophils Lung	Saline 3hr	LPS 3hr	Saline 24hr	LPS 24hr
	6.15151	44.863	5.54098	7.46541
	5.3033	37.884	10.6136	10.6848
	9.79586	37.5839	6.65964	46.3415
	5.28933	40.3974	6.86495	45.7143
		45.6747	4.85131	42.7184
		55.6667

## Sheet: Figure 4C
CD43Lo/His48Hi MM	Saline 3hr	LPS 3hr	Saline 24hr	LPS 24hr
	541667	2867877	527484	2232453
	1466577	3618021	528750	2520559
	496753	3121980	441265	3227248
	502107		346399	3325179
	1696679	1780796	249052	3960631
	1903904	540333
CD43Hi/His48Int-Lo MM	Saline 3hr	LPS 3hr	Saline 24hr	LPS 24hr
	806591	2694966	1930992	3956227
	2220691	2406758	1710511	5723338
	998469	2748616	957831	2717091
	1136587		1213071	1122589
	359859	1921471	952697	1171804
	643853	506000

## Sheet: Figure 4D
NK Cells	Saline 3hr	LPS 3hr	Saline 24hr	LPS 24hr
	872576	609555	815754	2778868
	1156929	982628	642784	3956562
	1144652	1203062	698419	2101307
	797402	1954470	571254	731250
	149258	1023754	480175	615113
	283373	350667
B Cells	Saline 3hr	LPS 3hr	Saline 24hr	LPS 24hr
	2249722	3095805	3763402	9240755
	4495090	1683584	4513807	12308600
	4311058	5028356	3382907	7099495
	2868329	10966890	2097637	2351250
	750247	2663062	1660277	2090445
	939914	733000
Alv Macs	Saline 3hr	LPS 3hr	Saline 24hr	LPS 24hr
	262954	347568	313033	2283774
	620390	358362	340057	1843109
	347862	260487	431476	642753
	428722	583609	432492	214554
	80282.7	265900	206195	144377
	63767.1	85000
CD3 T Cells	Saline 3hr	LPS 3hr	Saline 24hr	LPS 24hr
	2872147	2360497	2773377	11331320
	2998371	2188874	3183750	7967192
	2732818	2777559	3202560	7234338
	2641152	6727649	2271511	2115804
	586290	2297145	1687172	1303422
	1018647	808667
CD4 T Cells	Saline 3hr	LPS 3hr	Saline 24hr	LPS 24hr
	1790126	1479349	1516107	6967547
	1877613	1340273	1844489	3997908
	1440178	1779992	1572289	3672230
	1478933	4378312	1126640	927321
	371731	1278270	865233	697039
	632466	497667
CD8 T Cells	Saline 3hr	LPS 3hr	Saline 24hr	LPS 24hr
	179899	114401	878828	3139623
	871396	675870	1054432	2421963
	957862	864430	1157380	2429425
	843750	1949503	802862	922500
	151237	839170	513848	401570
	283373	231000

## Sheet: Figure 5
CXCL-1	Sham 3hr	LPS 3hr	Sham 24hr	LPS 24hr
	4.13786	1000.65	3.98793	17.0484
	0	3295.53	12.7759	14.9849
	0	257.48	116.271	8.25415
	12.9332		0
IL-1b	Sham 3hr	LPS 3hr	Sham 24hr	LPS 24hr
	0	264.697	0	45.1148
	1.0407	233.098	62.7397	73.9747
	19.418	175.117	146.262	37.5153
	0.121809		0
IL-6	Sham 3hr	LPS 3hr	Sham 24hr	LPS 24hr
	4.13786	1000.65	3.98793	17.0484
	0	3295.53	12.7759	14.9849
	0	257.48	116.271	8.25415
	12.9332		0
TNF-a	Sham 3hr	LPS 3hr	Sham 24hr	LPS 24hr
	3.30664	1761.85	0.918306	4.36595
	3.76396	3530.94	0.0926126	7.19754
	2.06429	445.184	3.15964	3.03846
	1.83671		1.72266
